# Supplementary material for: Protein composition of interband regions in polytene and cell line chromosomes of Drosophila melanogaster
Source: BMC Genomics. 2011 Nov 18;12:566. doi: 10.1186/1471-2164-12-566 (PMC3240664; doi:10.1186/1471-2164-12-566)
Supplement: Additional file 2 — Tables S1-S8. Supplemental Tables 1-8. Table S1 Molecular coordinates of integration sites of P-transgenes used to map interbands. Table S2 Accession numbers of chromatin proteins. Table S3 List of proteins analyzed and number of regions with positive scores. Table S4 Frequencies of protein localization in 13 interband regions and in random DNA samplings of D. melanogaster genome and band sequences. Table S5 Distribution of P transposon insertions within interband regions. Table S6 Number of pair-wise overlaps between DNA fragments bound by the chromatin proteins analyzed. Table S7 Pair-wise correlation scores for proteins analyzed. Table S8 P-value scores for pair-wise correlations between DNA fragments associated with the chromatin proteins analyzed. [file 1471-2164-12-566-S2.XLS]

## Sheet: Table S1
	Table S1 Molecular coordinates of integration sites of P-transgenes used to map interbands
		Chromosome	Position of insertion* (bp)	Interband
		chrX	172152	1A8/1В1-2 (a)
		chrX	2482738	3A4/A6 (b)
		chrX	3028838	3C6/C7 (b)
		chrX	6224777	5F3/F5-6 (a)
		chrX	9478845	8E9/E10-11 (c)
		chr2R	20854913	60E8/E10 (b)
		chr3L	639690	61C7/C8 (d)
		chr3L	9498969	67B11/С1-2 (a)
		chr3L	22260703	79D2/D3 (a)
		chr3R	4142531	84F10/F11-12 (c)
		chr3R	5166628	85D9/D10 (e)
		chr3R	6213910	86B4/B6 (e)
		chr3R	8545689	87C8/C9 (a)
		Notes: a- [1]; b-[2]; c- [3]; d- [4]; e- [5].
		* - FlyBase dm3 r5.24 coordinates.
		1. Vatolina TYu, Demakov SA, Semeshin VF, Makunin IV, Babenko VN, et al.: Identification and molecular genetic characterization of the polytene chromosome interbands in Drosophila melanogaster. Russian Journal of Genetics 2011, 47(5):15–26.
		2. Demakov S, Gortchakov A, Schwartz Y, Semeshin V, Campuzano S, Modolell J, Zhimulev I: Molecular and genetic organization of Drosophila melanogaster polytene chromosomes: evidence for two types of interband regions. Genetica 2004, 122:311 –324.
		3. Semeshin VF, Demakov SA, Shloma VV, Vatolina TY, Gorchakov AA, Zhimulev IF: Interbands behave as decompacted autonomous units in Drosophila melanogaster polytene chromosomes. Genetica 2008, 132:267-79.
		4. Semeshin VF, Demakov SA, Perez Alonso M, Belyaeva ES, Bonner JJ, Zhimulev IF: Electron microscopical analysis of Drosophila polytene chromosomes. V. Characteristics of structures formed by transposed DNA segments of mobile elements. Chromosoma 1989, 97:396–412.
		5. Schwartz YuB, Ioudinkova ES, Demakov SA, Razin SV, Zhimulev IF: Interbands of Drosophila melanogaster polytene chromosomes contain matrix association regions. J. Cell. Biochem 1999, 72:368–372.

## Sheet: Table S2
	Table S2 Accession numbers of chromatin proteins
	Id	Protein; Antibody name. chromatin source	Accession numbers	References
	1	BEAF-32; BEAF-HB.S2	modENCODE_274*	[1]
	2	BEAF-32; BEAF-70.S2	modENCODE_922*	[1]
	3	BRE1; BRE1_Q2539.S2	modENCODE_923*	[1]
	4	Chriz (or Chromator); Chro(Chriz)WR.S2	modENCODE_279*	[1]
	5	Chriz (or Chromator); Chro(Chriz)BR.S2	modENCODE_278*	[1]
	6	CP190; CP190-HB.S2	modENCODE_925*	[1]
	7	CP190; CP190-VC.S2	modENCODE_280*	[1]
	8	CTCF; CTCF-VC.S2	modENCODE_283*	[1]
	9	E(Z); Ez.S2	modENCODE_284*	[1]
	10	GAF; GAF.S2	modENCODE_285*	[1]
	11	HP1a; HP1a wa184.S2	modENCODE_2668*	[1]
	12	HP1b; HP1b (Henikoff).S2	modENCODE_941*	[1]
	13	HP1c; HP1c (MO 462).S2	modENCODE_943*	[1]
	14	HP2; HP2 (Ab2-90).S2	modENCODE_944*	[1]
	15	JIL1; JIL1_Q3433.S2	modENCODE_945*	[1]
	16	dMi-2; dMi-2_Q2626.S2	modENCODE_926*	[1]
	17	MOD(MDG4)67.2; mod2.2-VC.S2	modENCODE_2674*	[1]
	18	ORC2; dORC2.Kc167	GSE17282**	[2]
	19	NURF301; NURF301_Q2602.S2	modENCODE_947*	[1]
	20	PC; Pc.S2	modENCODE_326*	[1]
	21	RNApol II; RNA pol II(ALG).S2	modENCODE_329*	[1]
	22	dRing; dRING Q3200.S2	modENCODE_928*	[1]
	23	Su(Hw); Su(Hw)-VC.S2	modENCODE_331*	[1]
	24	Su(Hw); Su(Hw)-HB.S2	modENCODE_330*	[1]
	25	Su(var)3-7; Su(var)3-7-Q3448.S2	modENCODE_2672*	[1]
	26	Su(var)3-9; Su(var)3-9.S2	modENCODE_2673*	[1]
	27	Trx; Trx-C.S2	modENCODE_332*	[1]
	28	WDS; WDS_Q2691.S2	modENCODE_953*	[1]
	29	H2B-ubiq; H2B-ubiq(NRO3).S2	modENCODE_290*	[1]
	30	H3K18ac; H3K18ac.S2	modENCODE_292*	[1]
	31	H3K23ac; H3K23ac.S2	modENCODE_294*	[1]
	32	H3K27ac; H3K27ac.S2	modENCODE_296*	[1]
	33	H3K27me3; H3K27me3(Abcam2).S2	modENCODE_298*	[1]
	34	H3K36me3; H3K36me3.S2;	modENCODE_303*	[1]
	35	H3K4me1; H3K4me1.S2	modENCODE_304*	[1]
	36	H3K4me2; H3K4me2.Ab.S2	modENCODE_965*	[1]
	37	H3K4me2; H3K4me2-Millipore.S2	modENCODE_2655*	[1]
	38	H3K4me3; H3K4me3.S2	modENCODE_914*	[1]
	39	H3K4Me3; H3K4me3(LP).S2	modENCODE_305*	[1]
	40	H3K79me; H3K79me.S2	modENCODE_963*	[1]
	41	H3K79me1; H3K79me1.S2	modENCODE_2658*	[1]
	42	H3K79me2; H3K79me2.S2	modENCODE_307*	[1]
	43	H3K9ac; H3K9ac.S2	modENCODE_309*	[1]
	44	H3K9me2; H3K9me2.Ab-2(new lot). S2	modENCODE_3011*	[1]
	45	H3K9me3; H3K9me3.S2	modENCODE_313*	[1]
	46	H4acTetra; H4acTetra.S2	modENCODE_201*	[1]
	47	H4K16ac; H4K16ac(L).S2	modENCODE_319*	[1]
	48	H4K16ac; H4K16ac(M).S2	modENCODE_320*	[1]
	49	H4K5ac; H4K5ac.S2	modENCODE_321*	[1]
	50	H4K8ac; H4K8ac.S2	modENCODE_322*	[1]
	51	9-chromatin states . S2	modENCODE_3363*	[1]
	52	5 chromatin types. Kc167	GSE22069**	[3]
	53	Nucleosome_Density.S2	GSE13217**	[4]
	54	H1 dips; Kc167	GSE16883**	[5]
	Notes:	* - modENCODE data used (http://www.modencode.org/Genomes.shtml)
		** - GEO data used (http://www.ncbi.nlm.nih.gov/gds/)
	1. Kharchenko PV, Alekseyenko AA, Schwartz YB, Minoda A, Riddle NC, et al.: Comprehensive analysis of the chromatin landscape in Drosophila melanogaster. Nature 2011, 471(7339):480-4855.
	2. MacAlpine HK, Gordân R, Powell SK, Hartemink AJ, MacAlpine DM: Drosophila ORC localizes to open chromatin and marks sites of cohesin complex loading. Genome Res 2010, 20:201-211.
	3. Filion GJ, van Bemmel JG, Braunschweig U, Talhout W, Kind J et al.: Systematic protein location mapping reveals five principal chromatin types in Drosophila cells. Cell 2010, 143: 212-224.
	4. Henikoff S, Henikoff JG, Sakai A, Loeb GB, Ahmad K: Genome-wide profiling of salt fractions maps physical properties of chromatin. Genome Res 2009, 19: 460–469.
	5. Braunschweig U, Hogan GJ, Pagie L, van Steensel B: Histone H1 binding is inhibited by histone variant H3.3. The EMBO J 2009, 28:3635-3645.

## Sheet: Table S3
		Table S3 List of proteins analyzed and number of regions with positive scores.
		Id	Protein	Antibody name. chromatin source; accession number*_data file	Number of regions
		1	BEAF-32	BEAF-HB.S2; GSE20760_repset.4620885.smoothedM.clusters.gff3.gz	4616
		2	Chriz (or Chromator)	Chro(Chriz)WR.S2; GSE20765_repset.3833943.smoothedM.clusters.gff3.gz	4480
		3	CP190	CP190-VC.S2; GSE20766_repset.4621849.smoothedM.clusters.gff3.gz	5786
		4	CTCF	CTCF-VC.S2; GSE20768_repset.4621693.smoothedM.clusters.gff3.gz	1919
		5	E(Z)	Ez.S2; GSE20769_repset.3506179.smoothedM.clusters.gff3.gz	909
		6	MOD(MDG4)	mod2.2-VC.S2; GSE23489_repset.4621690.smoothedM.clusters.gff3.gz	852
		7	PC	Pc.S2; GSE20804_repset.3211340.smoothedM.clusters.gff3.gz	2039
		8	RNApol II	RNA pol II(ALG).S2; GSE20807_repset.4162648.smoothedM.clusters.gff3.gz	6532
		9	Su(Hw)	Su(Hw)-VC.S2; GSE20809_repset.4621850.smoothedM.clusters.gff3.gz	4052
		10	Trx	Trx-C.S2; GSE20810_repset.3211337.smoothedM.clusters.gff3.gz	5220
		11	GAF	GAF.S2; GSE20770_repset.3211334.smoothedM.clusters.gff3.gz	3624
		12	ORC2	ORC2 localization. Kc167 ; GSE17282_orc_meta_peaks.gff.gz	4951
		13	H1 dips	GSE16883_RAW.tar	4622
		14	BRE1	BRE1_Q2539.S2; GSE20813_repset.5013881.smoothedM.clusters.gff3.gz	5980
		15	dMi2	dMi-2_Q2626.S2; GSE20816_repset.5013876.smoothedM.clusters.gff3.gz	4561
		16	dRing	dRING Q3200.S2; GSE20818_repset.8061137.smoothedM.clusters.gff3.gz	2284
		17	NURF301	NURF301_Q2602.S2; GSE20829_repset.5013880.smoothedM.clusters.gff3.gz	6128
		18	WDS	WDS_Q2691.S2; GSE20835_repset.8061128.smoothedM.clusters.gff3.gz	5167
		Note: *-GEO data used (http://www.ncbi.nlm.nih.gov/gds/).

## Sheet: Table S4
	Table S4 Frequencies of protein localization in 13 interband regions and in random DNA samplings of D. melanogaster genome and band sequences
	Protein	10kb-segments												4kb-segments
		IB (obs)	IB (obs)(%)	Genome(exp)		Genome(exp) (%)		P-value	Bands(exp)		Bands(exp) (%)		P-value	IB (obs)	IB (obs)(%)	Genome(exp)		Genome(exp) (%)		P-value	Bands(exp)		Bands(exp) (%)		P-value
				mean	std. dev	mean	std. dev		mean	std.dev	mean	std.dev				mean	std.dev	mean	std.dev		mean	std.dev	mean	std.dev
	BEAF-32	11	84.6154	3.763	0.548028	28.9462	4.2156	3.29626e-06	3.20202	0.466419	24.6309	3.58784	5.00827e-07	10	76.9231	2.447	0.42461	18.8231	3.26623	5.61452e-07	2.03838	0.458638	15.6799	3.52798	8.0569e-08
	BRE1	12	92.3077	4.868	0.585667	37.4462	4.50513	2.84639e-06	4.61111	0.613602	35.4701	4.72002	1.40672e-06	11	84.6154	3.079	0.480382	23.6846	3.69524	3.16517e-07	2.60707	0.421913	20.0544	3.24549	4.48283e-08
	CHRIZ	13	100	3.811	0.592358	29.3154	4.5566	4.60741e-05	3.27778	0.55962	25.2137	4.30477	9.10519e-06	13	100	2.681	0.50286	20.6231	3.86815	9.45588e-07	2.13131	0.444386	16.3947	3.41835	6.32234e-08
	CP190	12	92.3077	5.04	0.498685	38.7692	3.83604	4.47027e-06	4.89293	0.518092	37.6379	3.98532	3.04181e-06	9	69.2308	3.039	0.475648	23.3769	3.65883	6.81965e-05	3.00404	0.433994	23.108	3.33842	6.13095e-05
	CTCF	4	30.7692	1.957	0.408806	15.0538	3.14466	0.0346448	1.91919	0.356765	14.763	2.74434	0.0321037	3	23.0769	1.153	0.353469	8.86923	2.71899	0.023021	0.953535	0.278595	7.33489	2.14304	0.0120817
	dMi_2	12	92.3077	3.567	0.485976	27.4385	3.73828	4.99663e-08	2.90606	0.478906	22.3543	3.68389	3.48094e-09	12	92.3077	2.316	0.410892	17.8154	3.16071	1.82111e-10	1.78485	0.411905	13.7296	3.1685	6.1593e-12
	dRING	6	46.1538	1.776	0.437652	13.6615	3.36655	0.000713248	1.13838	0.290919	8.7568	2.23784	4.20666e-05	6	46.1538	1.124	0.280014	8.64615	2.15396	3.8725e-05	0.50101	0.206276	3.85392	1.58674	1.76433e-07
	E(Z)	2	15.3846	0.63	0.235916	4.84615	1.81474	0.0225768	0	0	0	0	N/A	2	15.3846	0.42	0.207924	3.23077	1.59941	0.00756084	0	0	0	0	N/A
	GAF	12	92.3077	3.098	0.496448	23.8308	3.81883	7.99456e-09	1.83939	0.422533	14.1492	3.25026	9.10916e-12	12	92.3077	1.996	0.365126	15.3538	2.80866	2.6352e-11	1.15152	0.329924	8.85781	2.53788	2.04281e-14
	H1-dips	12	92.3077	4.49	0.520004	34.5385	4.00003	9.95265e-07	3.34444	0.451578	25.7265	3.47368	2.16246e-08	11	84.6154	3.072	0.488469	23.6308	3.75745	3.08185e-07	2.22424	0.430256	17.1096	3.30966	6.88897e-09
	H2B_ubiq	13	100	4.802	0.490718	36.9385	3.77475	0.000474551	2.46465	0.466711	18.9588	3.59008	3.5541e-07	12	92.3077	3.778	0.523697	29.0615	4.02844	1.05473e-07	1.87778	0.41393	14.4444	3.18408	1.19147e-11
	H3K18Ac	12	92.3077	3.474	0.53666	26.7231	4.12815	3.54425e-08	3.54949	0.514756	27.3038	3.95967	4.68707e-08	11	84.6154	2.256	0.446834	17.3538	3.43718	8.14467e-09	2.85354	0.470413	21.9503	3.61856	1.29685e-07
	H3K23Ac	3	23.0769	1.742	0.375562	13.4	2.88893	0.0850026	0.547475	0.207189	4.21134	1.59376	0.00165516	2	15.3846	0.96	0.307811	7.38462	2.36778	0.0658453	0.254545	0.147961	1.95804	1.13816	0.00185299
	H3K27Ac	11	84.6154	4.137	0.537607	31.8231	4.13544	9.90392e-06	3.33434	0.543451	25.6488	4.18039	8.04284e-07	11	84.6154	2.769	0.408173	21.3	3.13979	9.10798e-08	2.16162	0.402215	16.6278	3.09396	4.91586e-09
	H3K27Me3	4	30.7692	4.442	0.495674	34.1692	3.81288	0.526144	2.80101	0.429165	21.5462	3.30127	0.872114	2	15.3846	3.269	0.512213	25.1462	3.9401	0.328205	1.70202	0.389919	13.0925	2.99938	0.762925
	H3K36Me3	8	61.5385	4.002	0.511085	30.7846	3.93142	0.00489456	2.02828	0.40052	15.6022	3.08092	2.14206e-05	5	38.4615	2.918	0.563607	22.4462	4.33544	0.0504994	1.14646	0.367094	8.81896	2.8238	0.000467059
	H3K4Me1	13	100	6.025	0.574434	46.3462	4.41873	0.00376038	5.78687	0.495623	44.5144	3.81248	0.00265	11	84.6154	4.58	0.506124	35.2308	3.89326	3.20759e-05	3.88182	0.511573	29.8601	3.93518	4.73156e-06
	H3K4Me2	13	100	4.84	0.544764	37.2308	4.19049	0.00162686	3.48485	0.454987	26.8065	3.4999	1.77516e-05	13	100	3.638	0.462488	27.9846	3.5576	2.81695e-05	2.50909	0.471665	19.3007	3.62819	4.38119e-07
	H3K4Me3	11	84.6154	2.679	0.410296	20.6077	3.15612	0.223743	1.4202	0.385709	10.9246	2.96699	3.37805e-11	11	84.6154	1.628	0.386667	12.5231	2.97436	1.71051e-10	0.884848	0.282252	6.80653	2.17117	5.44552e-10
	H3K4Me3-LP	0	0	4.022	0.640167	30.9385	4.92436	0.210604	2.64747	0.453185	20.3652	3.48603	0.051801	0	0	2.843	0.447497	21.8692	3.44228	0.0404285	1.79495	0.39805	13.8073	3.06192	0.399955
	H3K79Me1	6	46.1538	4.567	0.522824	35.1308	4.02172	0.000110212	2.29697	0.379434	17.669	2.91872	0.00339594	4	30.7692	3.243	0.539408	24.9462	4.14929	0.204685	1.54646	0.328669	11.8959	2.52822	0.0134349
	H3K79Me2	11	84.6154	4.281	0.532707	32.9308	4.09775	6.17533e-08	1.5404	0.458685	11.8493	3.52834	1.15931e-09	11	84.6154	3.296	0.528944	25.3538	4.0688	8.76613e-07	0.787879	0.2883	6.06061	2.21769	1.85185e-13
	H3K9Ac	13	100	4.668	0.611321	35.9077	4.70247	0.000360683	3.15051	0.534021	24.2347	4.10785	5.87848e-06	13	100	3.292	0.455423	25.3231	3.50325	9.54867e-06	2.11212	0.4329	16.2471	3.33	5.66999e-08
	H3K9Me2	3	23.0769	2.326	0.47559	17.8923	3.65838	0.80914	0	0	0	0	N/A	1	7.69231	1.574	0.376754	12.1077	2.89811	0.521308	0	0	0	0	N/A
	H3K9Me3	1	7.69231	1.457	0.354838	11.2077	2.72952	0.563161	0.832323	0.312602	6.40249	2.40463	0.799332	1	7.69231	0.986	0.334247	7.58462	2.57113	0.25869	0.444444	0.193371	3.4188	1.48747	0.0710142
	H4Ac-tetra	0	0	4.416	0.519075	33.9692	3.99288	0.00453631	2.85152	0.520863	21.9347	4.00664	0.0399901	0	0	3.109	0.535619	23.9154	4.12015	0.0286325	1.68081	0.381639	12.9293	2.93568	0.165324
	H4K16Ac	11	84.6154	4.957	0.583313	38.1308	4.48702	7.95868e-05	4.74343	0.577673	36.488	4.44364	4.80147e-05	11	84.6154	3.96	0.519324	30.4615	3.9948	5.96463e-06	4.29091	0.56081	33.007	4.31393	1.51147e-05
	H4K5Ac	13	100	4.212	0.454001	32.4	3.49232	0.000129597	3.28485	0.444551	25.2681	3.41962	9.32334e-06	11	84.6154	3.118	0.579163	23.9846	4.4551	3.6682e-07	2.11212	0.395452	16.2471	3.04194	3.73837e-09
	H4K8Ac	12	92.3077	4.21	0.572519	32.3846	4.40399	4.30927e-07	4.47677	0.55894	34.4367	4.29954	9.57802e-07	12	92.3077	3.194	0.46511	24.5692	3.57777	1.18875e-08	3.35455	0.473216	25.8042	3.64012	2.24892e-08
	HP1a	5	38.4615	0.604	0.239916	4.64615	1.84551	6.3416e-07	0.318182	0.176337	2.44755	1.35644	3.18083e-07	3	23.0769	0.344	0.188733	2.64615	1.45179	0.000289363	0.176768	0.139846	1.35975	1.07574	2.2155e-05
	HP1b	9	69.2308	2.763	0.465725	21.2538	3.5825	0.0488645	2.11818	0.367108	16.2937	2.82391	2.33359e-06	7	53.8462	1.547	0.362777	11.9	2.79059	2.96452e-05	1.16465	0.318579	8.95882	2.45061	3.5302e-06
	Hp1c	9	69.2308	2.609	0.458829	20.0692	3.52946	0.000275779	2.19596	0.46553	16.892	3.581	3.28336e-06	9	69.2308	1.519	0.346029	11.6846	2.66176	9.6906e-08	1.27677	0.332838	9.82129	2.56029	1.80428e-08
	Hp2	1	7.69231	0.341	0.174712	2.62308	1.34394	0.00856376	0.193939	0.133109	1.49184	1.02392	0.015563	0	0	0.21	0.12268	1.61538	0.943696	0.190804	0.114141	0.106914	0.878011	0.822416	0.108318
	JIL-1	9	69.2308	4.327	0.521431	33.2846	4.011	0.00050793	3.58384	0.483125	27.568	3.71634	0.000306026	6	46.1538	3.389	0.49582	26.0692	3.814	0.0303641	2.47374	0.459722	19.0287	3.53632	0.00524958
	MOD(MDG4)	1	7.69231	0.894	0.303455	6.87692	2.33427	0.223743	2.70808	0.451681	20.8314	3.47447	0.787834	1	7.69231	0.483	0.211323	3.71538	1.62556	0.0820799	1.38586	0.374986	10.6605	2.88451	0.410725
	NURF301	12	92.3077	4.574	0.564366	35.1846	4.34128	1.26645e-06	2.84949	0.487889	21.9192	3.75299	2.69599e-09	12	92.3077	2.92	0.445403	22.4615	3.42618	3.70436e-09	1.61818	0.405916	12.4476	3.12243	1.72184e-12
	ORC2	12	92.3077	4.337	0.534403	33.3615	4.11079	6.3416e-07	4.09899	0.521477	31.5307	4.01136	3.04464e-07	11	84.6154	2.703	0.447316	20.7923	3.4409	6.85844e-08	2.56869	0.440233	19.7591	3.38641	3.76446e-08
	PC	3	23.0769	1.454	0.376968	11.1846	2.89976	0.0488645	0.792929	0.277471	6.09946	2.13439	0.00633421	2	15.3846	1.115	0.306619	8.57692	2.35861	0.0941874	0.506061	0.217508	3.89277	1.67314	0.0125794
	RNA pol II	13	100	4.542	0.523813	34.9385	4.02933	0.000275779	2.74444	0.42118	21.1111	3.23984	1.23745e-06	13	100	3.425	0.476811	26.3462	3.66777	1.47146e-05	2.03434	0.452693	15.6488	3.48225	3.60314e-08
	Su_HW	0	0	3.986	0.518354	30.6615	3.98734	0.00856376	3.64141	0.550697	28.0109	4.23613	0.0139466	0	0	2.45	0.486899	18.8462	3.74538	0.0662245	2.15253	0.422419	16.5579	3.24937	0.0950624
	Su(var)3-7	6	46.1538	1.352	0.353476	10.4	2.71905	1.26645e-06	0.578788	0.25285	4.45221	1.945	2.60718e-06	4	30.7692	0.723	0.27	5.56154	2.07692	0.00046937	0.3	0.172023	2.30769	1.32325	7.21336e-06
	Su(var)3-9	1	7.69231	0.859	0.296135	6.60769	2.27796	0.210604	0	0	0	0	N/A	0	0	0.545	0.222645	4.19231	1.71265	0.573066	0	0	0	0	N/A
	Trx	10	76.9231	4.062	0.520641	31.2462	4.00493	0.000110212	2.7202	0.457138	20.9246	3.51645	1.71605e-06	8	61.5385	2.563	0.439158	19.7154	3.37814	0.000147733	1.65859	0.360275	12.7584	2.77135	3.9357e-06
	WDS	12	92.3077	3.835	0.589363	29.5	4.53356	1.2814e-07	2.92929	0.470834	22.533	3.6218	3.86058e-09	12	92.3077	2.539	0.42685	19.5308	3.28346	6.0166e-10	1.96869	0.33886	15.1437	2.60661	2.20315e-11

## Sheet: Table S5
		Table S5 Distribution of P transposon insertions within interband regions.
		Segment	Number	Percent	Percent*
		-5	5	2.46	9.99
		-4.5	5	2.46	9.99
		-4	5	2.46	9.99
		-3.5	5	2.46	9.99
		-3	3	1.48	6.01
		-2.5	3	1.48	6.01
		-2	7	3.45	14.01
		-1.5	11	5.42	22.01
		-1	8	3.94	16
		-0.5	50	24.63	100
		0.5	44	21.67	87.98
		1	22	10.84	44.01
		1.5	12	5.91	24
		2	1	0.49	1.99
		2.5	8	3.94	16
		3	0	0	0
		3.5	3	1.48	6.01
		4	10	4.93	20.02
		4.5	0	0	0
		5	1	0.49	1.99
		Notes: *- relative content of P-insertions in the segments;
		horizontal dashed line indicates the insertion sites of reference P-transposons

## Sheet: Table S6
		Table S6 Number of pair-wise overlaps between DNA fragments bound by the chromatin proteins analyzed.
		Proteins	BEAF-32	Chriz	CP190	CTCF	E(Z)	MOD(MDG4)	PC	RNApol II	Su(Hw)	Trx	GAF	ORC2	H1_dips	BRE1	dMi2	dRing	NURF301	WDS
		BEAF-32	4616	3586	2694	583	122	121	130	3614	328	3646	1668	3297	3303	3414	2378	659	3822	3738
		Chriz		4480	2634	648	96	137	116	3571	354	3283	1497	3092	3092	3228	2069	489	3601	3406
		CP190			5786	1194	144	716	259	2820	2279	3025	1273	2576	2677	4703	1741	437	3674	2843
		CTCF				1919	110	164	172	603	460	689	419	639	575	1102	483	231	875	567
		E(Z)					909	17	481	121	72	238	249	175	153	161	145	715	205	125
		MOD(MDG4)						852	49	144	694	209	117	166	143	713	130	45	474	110
		PC							2039	159	233	206	326	226	209	252	204	778	216	111
		RNApol II								6532	503	3672	2312	3787	3691	3267	2984	768	4061	3860
		Su(Hw)									4052	427	430	531	531	1601	417	203	945	330
		Trx										5220	2167	3678	3684	3848	2795	893	4411	4243
		GAF											3624	2461	2057	1563	2359	954	2104	2012
		ORC2												4951	3552	3210	3059	934	3820	3646
		H1_dips													4622	3257	2778	885	3799	3669
		BRE1														5980	2265	620	4693	3771
		dMi2															4561	991	2987	2916
		dRing																2284	978	904
		NURF301																	6128	2506
		WDS																		5167

## Sheet: Table S7
	Table S7 Pair-wise correlation scores for proteins analyzed.
	Proteins	BEAF-32	Chriz	CP190	CTCF	E(Z)	MOD(MDG4)	PC	RNApol II	Su(Hw)	Trx	GAF	ORC2	H1_dips	BRE1	dMi2	dRing	NURF301	WDS
	BEAF-32		0.800446	0.571975	0.303804	0.134213	0.142019	0.0637567	0.767304	-0.0809477	0.774098	0.460265	0.7	0.714626	0.724841	0.521377	0.288529	0.811465	0.793631
	Chriz			0.587946	0.337676	0.105611	0.160798	0.0568906	0.797098	-0.0873643	0.732812	0.413079	0.690179	0.690179	0.720536	0.46183	-0.214098	0.803795	0.760268
	CP190				0.622199	0.158416	0.840376	0.127023	0.487383	0.562438	0.579502	0.351269	0.520299	0.579186	0.812824	0.381715	-0.191331	0.634981	0.550223
	CTCF					0.121012	0.192488	0.08963	-0.314226	-0.239708	-0.359041	-0.218343	-0.332986	-0.299635	-0.425743	-0.251694	-0.120375	0.455967	-0.295466
	E(Z)						-0.0199531	0.529153	-0.133113	0.0792079	-0.261826	-0.273927	-0.192519	-0.168317	-0.177118	-0.159516	0.786579	-0.225523	-0.137514
	MOD(MDG4)							-0.0575117	-0.169014	-0.185446	-0.245305	-0.137324	-0.194836	-0.16784	-0.163146	-0.152582	-0.0528169	-0.443662	0.129108
	PC								-0.0779794	-0.114272	-0.10103	-0.159882	-0.110839	-0.102501	-0.12359	-0.100049	0.38156	-0.105934	0.0544385
	RNApol II									-0.124136	0.703448	0.637969	0.764896	0.798572	0.546321	0.654242	0.336252	0.662696	0.747049
	Su(Hw)										-0.10538	-0.118653	-0.131046	-0.131046	0.395114	-0.102912	-0.0888792	0.233218	-0.0814413
	Trx											0.597958	0.74288	0.797058	0.737165	0.612804	0.390981	0.845019	0.821173
	GAF												0.679084	0.567605	0.431291	0.650938	0.417688	0.580574	0.555188
	ORC2													0.768498	0.648354	0.670686	0.408932	0.771561	0.736417
	H1_dips														0.704673	0.609077	0.387478	0.821939	0.793812
	BRE1															0.496602	0.271454	0.784783	0.729824
	dMi2																0.433888	0.6549	0.639333
	dRing																	0.428196	-0.395797
	NURF301																		0.485001
	WDS

## Sheet: Table S8
		Table S8 P-value scores for pair-wise correlations between DNA fragments associated with the chromatin proteins analyzed.
		Proteins	Chriz	CP190	CTCF	E(Z)	MOD(MDG4)	PC	RNApol II	Su(Hw)	Trx	GAF	ORC2	H1_dips	BRE1	dMi2	dRing	NURF301	WDS
		BEAF-32	0	0	9.62904e-92	8.33314e-35	2.4878e-123	2.64894e-42	0	1.3447e-50	0	0	0	0	0	0	8.26025e-161	0	0
		Chriz		0	5.00295e-134	1.95299e-16	1.5604e-164	3.10378e-30	0	2.76315e-43	0	0	0	0	0	0	3.68744e-54	0	0
		CP190			0	5.81177e-56	0	1.65496e-252	0	0	0	0	0	0	0	0	5.06318e-33	0	0
		CTCF				1.95073e-25	1.168e-247	4.09327e-91	6.21168e-62	1.53736e-19	3.23031e-15	0.00528853	7.2689e-24	0.890007	1.17771e-72	1.73297e-18	0.0459921	1.27125e-216	1.46447e-20
		E(Z)					0.583138	0	7.63001e-39	5.20904e-154	2.03301e-46	5.21112e-31	1.88459e-47	3.79509e-88	1.54352e-119	5.16884e-124	1.49846e-208	4.34019e-18	1.46951e-167
		MOD(MDG4)						0.380554	3.20232e-31	0.147499	9.16285e-56	1.17962e-75	1.6618e-50	2.59908e-92	0.334319	6.30244e-131	2.58518e-48	1.13601e-13	4.31229e-175
		PC							1.02814e-26	2.57959e-82	8.80952e-57	3.0052e-14	5.43809e-32	1.24309e-66	1.28093e-82	1.16483e-98	9.81165e-270	1.13409e-15	1.38699e-174
		RNApol II								1.1246e-12	0	0	0	0	0	0	1.70605e-259	0	0
		Su(Hw)									5.51913e-07	0.026413	1.2975e-05	0.0510131	0	1.51853e-31	9.86971e-05	1.27276e-277	2.29505e-81
		Trx										0	0	0	0	0	0	0	0
		GAF											0	0	0	0	0	0	0
		ORC2												0	0	0	0	0	0
		H1_dips													0	0	0	0	0
		BRE1														0	2.96767e-131	0	0
		dMi2															0	0	0
		dRing																0	3.27327e-06
		NURF301																	0
		WDS
		Notes: 0 ≤ 1E-305
